# Supplementary material for: Liquid Biopsy for Disease Monitoring in Non-Small Cell Lung Cancer: The Link between Biology and the Clinic
Source: Cells. 2021 Jul 28;10(8):1912. doi: 10.3390/cells10081912 (PMC8394732; doi:10.3390/cells10081912)
Supplement: Supplementary file 1 [file cells-10-01912-s001.zip]

Archive with 1 entries (1 files):
- cells-1312213-supplementary.pdf
